# Supplementary material for: Comparison of early changes in and factors affecting vault following posterior chamber phakic Implantable Collamer Lens implantation without and with a central hole (ICL V4 and ICL V4c)
Source: BMC Ophthalmol. 2016 Sep 7;16(1):161. doi: 10.1186/s12886-016-0336-8 (PMC5015244; doi:10.1186/s12886-016-0336-8)
Supplement: Additional file 1: — ICL V4, ICL V4c, respectively. Preoperative parameters, vault, respectively. There are 2 sheets named ICL V4 and ICL V4c, each sheet has 2 excels named preoperative parameters and vault, respectively. All the preoperative parameters of ICL V4 and ICL V4c are recorded in the excel “preoperative parameters” and the postoperative vault and the pupil size and their changes are recorded in the excel “vault”. (ZIP 25 kb) [file 12886_2016_336_MOESM1_ESM.zip]

Archive with 2 entries (2 files):
- ICL V4cR2.xls
- ICL V4R2.xls
