# Supplementary material for: Comparison of early changes in and factors affecting vault following posterior chamber phakic Implantable Collamer Lens implantation without and with a central hole (ICL V4 and ICL V4c)
Source: BMC Ophthalmol. 2016 Sep 7;16(1):161. doi: 10.1186/s12886-016-0336-8 (PMC5015244; doi:10.1186/s12886-016-0336-8)
Supplement: Additional file 1: — ICL V4, ICL V4c, respectively. Preoperative parameters, vault, respectively. There are 2 sheets named ICL V4 and ICL V4c, each sheet has 2 excels named preoperative parameters and vault, respectively. All the preoperative parameters of ICL V4 and ICL V4c are recorded in the excel “preoperative parameters” and the postoperative vault and the pupil size and their changes are recorded in the excel “vault”. (ZIP 25 kb) [file 12886_2016_336_MOESM1_ESM.zip › ICL V4cR2.xls]

## Sheet: preoperative parameters
No	gender	age	the vault of 1 month	UDVA	spherical power	astigmatic power	spherical equivalent	CDVA	IOP	Axial length	WTW	ECD	ICL size	ICL spherical power	ICL astigmatic power	ICL power	Flat K	Steep K	ACD	Pupil size	CCT	Vertical STS	Horizontal STS
1	M	25	470	0.1	-7.5	-2	-8.5	0.9	11.7	26.88	12.1	3010	13.2	-10.5	2.5	-9.25	48901	42.4	45.2	3.32	2.92	501	12.38	12.19
2	F	35	620	0.1	-9	-0.75	-9.375	1.2	11.3	27.37	12	2957	13.2	-10		-10	49049	43.5	45	3.05	4.11	504	12.33	11.68
3	F	29	400	0.05	-17.25	-0.5	-17.5	1	16	28.88	12.2	3658	13.2	-17		-17	49766	43.5	44.1	3.17	3.73	483	12.9	12.17
4	M	29	520	0.2	-14.75	-1	-15.25	0.8	16.2	29.09	12	3064	13.2	-15		-15	50359	43.9	44	3.12	2.47	511	11.86	11.84
5	F	37	510	0.1	-8.75	-0.5	-9	0.9	13.8	25.74	11.5	3127	12.6	-9.5		-9.5	50356	45.3	45.6	2.94	2.26	483	12.17	10.87
6	F	32	310	0.05	-10.25	-1.25	-10.875	1	14.8	27.82	12.1	2889	13.2	-11.5		-11.5	50317	43.3	44.5	3.24	2.98	494	11.61	11.84
7	F	37	570	0.06	-11.25	-4.25	-13.375	0.7	13.8	27.95	11.6	2374	12.6	-15	3.5	-13.25	50148	43.6	46.8	3.39	3.63	469	12.24	11.8
8	F	25	430	0.08	-10	-1.75	-10.875	0.8	20.1	25.42	11.7	3420	12.6	-13.5	3	-12	50449	45.8	47.9	2.94	2.44	525	11.73	11.16
9	F	28	410	0.08	-15.5	-3.75	-17.375	0.7	17.6	27.47	10.7	3855	12.1	-17.5	2	-16.5	50463	46.7	49	3.11	2.62	484	11.09	10.31
10	M	24	860	0.01	-14.75	-1.75	-15.625	1	13.1	30.42	12.7	3086	13.7	-16.5	1	-16	49337	42.4	44	3.37	2.23	533	13.06	12.33
11	F	21	410	0.01	-14	-1	-14.5	1	16.9	28.02	11.6	3320	12.6	-15	0.5	-14.75	50288	44.3	45.4	2.88	2.92	571	11.97	11.47
12	F	21	430	0.06	-13.25	-1.5	-14	1	19.6	28.86	11.7	3172	12.6	-14.5		-14.5	50420	43.5	44.8	3.29	3.32	515	12.47	11.7
13	F	40	350	0.05	-15.25	-0.5	-15.5	1	15.6	32.19	12.2		13.2	-15.5		-15.5	49182	40.8	41.5	3.32	4.26	525	12.86	12.39
14	F	25	260	0.05	-9.5	-1.25	-10.125	1	15.2	28.03	12.6	3141	13.2	-10.5		-10.5	50828	40.1	41.7	2.89	3.67	511	13.05	12.45
15	F	26	730	0.05	-10.25	-1.5	-11	1	16.3	26.51	11.1	4258	12.6	-11.5		-11.5	49701	45	46	3.18	3.14	506	11.86	11.17
16	F	36	190	0.2	-8.75	-2.5	-10	1	14.4	26.55	11.6	3134	12.6	-12	2.5	-10.75	50849	44	46	3.01	2.98	508	12.16	11.6
17	M	21	520	0.08	-13	-0.75	-13.375	1	18.7	30.29	12.6	3253	13.7	-13.5		-13.5	48277	40.9	41.9	3.23	3.4	572	13.56	12.82
18	M	25	810	0.08	-8	-1.5	-8.75	1	12.7	28.74	12.4	3006	13.7	-9.5		-9.5	49564	41.2	42.8	3.7	3.7	543	12.82	12.35
19	F	22	200	0.02	-8	-0.25	-8.125	1.2	13.7	26.4	11.2	3387	12.1	-8.5		-8.5	51600	43.4	43.8	2.87	3.5	511	12.07	11.51
20	F	31	320	0.05	-7.75	-2.25	-8.875	1	18.7	26.12	11.8	3444	12.6	-10.5	2	-9.5	52104	42.7	44.8	3.04	3.55	505	11.61	11.45
21	F	21	680	0.02	-10.25	-1.25	-10.875	1.2	12.2	28.18	12.3	3365	13.7	-11.5		-11.5	52105	43.4	44.8	3.57	4.42	530	13.74	12.25
22	M	41	700	0.15	-9	-5	-11.5	0.7	16.5	29.04	12.2	2782	13.2	-14.5	5	-12	52127	40.4	45.2	3.25	3.17	517	12.37	12.72
23	F	26	250	0.05	-10	-0.5	-10.25	1	11.7	25.78	11.1	3145	12.6	-10.5		-10.5	52535	46	46.8	3.07	3.11	518	10.67	10.41
24	M	24	550	0.01	-14.25	-1.25	-14.875	1	19.7	30.82	11.5	3312	12.6	-14.5		-14.5	53644	41.9	42.7	3.03	2.31	518	12.14	11.5
25	M	28	730	0.02	-10.75	-2.25	-11.875	0.9	14.3	29.55	12.5	3889	13.7	-13.5	2	-12.5	51876	39.4	41.2	3.57	3.59	512	13.75	13.39
26	F	27	810	0.04	-7.25	-1	-7.75	1.2	14.8	26.85	12.3	2875	13.7	-8.5		-8.5	53064	41.3	42.5	3.14	3.96	494	12.48	12.02
27	F	32	480	0.01	-12	-1.75	-12.875	1	11.6	28.65	11.5	3231	12.6	-14.5	1.5	-13.75	51434	44.2	46.1	3.3	3.11	505	12.6	12.01
28	F	26	540	0.1	-8.25	-1	-8.75	1	17.8	26.33	12.2	3203	13.2	-10		-10	53361	45	46.2	3.4	2.92	502	12.96	12.28
29	F	25	580	0.2	-8	-1	-8.5	1.2	10.6	26.43	12	3188	13.2	-9.5		-9.5	53379	42.1	43.5	3.21	3.37	506	11.9	11.38
30	F	30	480	0.01	-18.5	-2.25	-19.625	0.8	12.5	30.7	11.6	3362	12.6	-18		-18	55138	43.3	44.9	3.05	3.33	542	13.06	12.09
31	F	32	450	0.1	-12	-1	-12.5	1.2	20	26.91	10.9	3256	12.6	-12.5		-12.5	54408	45.4	47	3.07	2.14	538	12	10.92
32	M	24	800	0.1	-9	-0.25	-9.125	1.2	9.9	28.11	12.5	3742	13.7	-10		-10	54944	41.4	41.8	3.21	3.31	491	12.88	12.26
33	F	23	550	0.15	-11.25	-0.75	-11.625	1	15.4	29.26	11.8	3282	13.2	-12		-12	54999	41.5	42.4	3.13	3.03	540	12.88	12.42
34	F	20	660	0.25	-8.75	-0.5	-9	1	15.2	27.03	11.9	2925	13.2	-9.5		-9.5	47416	42.8	43.6	3.04	2.46	508	12.14	11.59
35	F	31	250	0.06	-11	-0.5	-11.25	1	14.8	26.81	12.2	3687	13.2	-11.5		-11.5	55251	43.3	44	3.09	3.03	512	12.41	11.7
36	M	21	520	0.01	-12.5	-1.5	-13.25	1	16.5	29.64	11.9	3497	13.2	-13.5		-13.5	55163	41.4	42.6	3.15	3.38	535	12.73	11.91
37	M	35	450	0.01	-20.25	-3.5	-22	0.7	15	31.57	11.4	3165	12.6	-18		-18	55280	44.3	46.2	3.36	2.92	514	12.28	11.61
38	F	45	650	0.01	-17.5	-1	-18	0.7	16.5	29.42	11.4	3041	12.6	-18		-18	56189	45	46.4	3.13	3.45	523	11.06	11.48
39	M	39	470	0.01	-20	-0.5	-20.25	0.8	17.6	31.65	11.7	3765	12.6	-18		-18	56624	43.2	43.6	3.06	2.18	546	12.1	11.51

## Sheet: vault
No	the vault of 1 day	the pupil of 1 day	the vault of 1 week	the pupil of 1 week	the vault of 1 month	the pupil of 1 month		vault changes	pupil size changes
1	0	1.46	370	2.98	470	3		470	1.54
2	670	3.95	650	3.5	620	3.15		-50	-0.8
3	350	3.47	450	3.86	400	3.64		50	0.17
4	290	1.25	470	2.86	520	3.09		230	1.84
5	400	2.31	540	2.74	510	2.63		110	0.32
6	250	2.75	300	3.23	310	3		60	0.25
7	410	2.12	540	3.43	570	4.01		160	1.89
8	350	1.95	430	2.71	430	2.41		80	0.46
9	380	2.92	410	2.87	410	3.13		30	0.21
10	160	1.75	850	3.13	860	2.66		700	0.91
11	160	1.42	450	3.57	410	3.52		250	2.1
12	370	2.86	460	3.55	430	3.69		60	0.83
13	280	2.81	320	3.32	350	3.39		70	0.58
14	0	1.26	180	3.52	260	3.98		260	2.72
15	690	3.64	700	3.28	730	4.1		40	0.46
16	70	2.65	150	3.04	190	3.16		120	0.51
17	470	3.42	480	3.49	520	3.51		50	0.09
18	600	3.54	780	3.88	810	3.83		210	0.29
19	100	3.47	180	3.58	200	3.62		100	0.15
20	190	3.03	340	3.56	320	3.33		130	0.3
21	130	2.67	670	4.75	680	4.84		550	2.17
22	330	1.99	760	3.23	700	3.07		370	1.08
23	120	1.21	190	3.34	250	3.11		130	1.9
24	430	2.16	540	2.71	550	2.71		120	0.55
25	660	3.55	720	3.58	730	3.5		70	-0.05
26	520	2.19	710	3.63	810	3.99		290	1.8
27	90	2.41	470	3.62	480	3.33		390	0.92
28	150	2.79	530	3.34	540	3.36		390	0.57
29	290	1.6	610	3.23	580	3.57		290	1.97
30	190	1.58	470	3.53	480	3.52		290	1.94
31	220	1.89	410	2.61	450	2.53		230	0.64
32	410	1.88	740	3.16	800	3.82		390	1.94
33	420	2.58	450	3.09	550	3.4		130	0.82
34	400	1.38	690	2.85	660	2.69		260	1.31
35	40	2.27	220	3.17	250	3		210	0.73
36	380	2.98	570	3.3	520	3.41		140	0.43
37	410	2.55	460	2.62	450	2.56		40	0.01
38	610	3.02	630	3.18	650	3.49		40	0.47
39	360	1.94	420	2.11	470	2.23		110	0.29
