# Supplementary material for: Comparison of early changes in and factors affecting vault following posterior chamber phakic Implantable Collamer Lens implantation without and with a central hole (ICL V4 and ICL V4c)
Source: BMC Ophthalmol. 2016 Sep 7;16(1):161. doi: 10.1186/s12886-016-0336-8 (PMC5015244; doi:10.1186/s12886-016-0336-8)
Supplement: Additional file 1: — ICL V4, ICL V4c, respectively. Preoperative parameters, vault, respectively. There are 2 sheets named ICL V4 and ICL V4c, each sheet has 2 excels named preoperative parameters and vault, respectively. All the preoperative parameters of ICL V4 and ICL V4c are recorded in the excel “preoperative parameters” and the postoperative vault and the pupil size and their changes are recorded in the excel “vault”. (ZIP 25 kb) [file 12886_2016_336_MOESM1_ESM.zip › ICL V4R2.xls]

## Sheet: vault
No	the vault of 1 day	the pupil of 1 day	the vault of 1 week	the pupil of 1 week	the vault of 1 month	the pupil of 1 month		vault changes	pupil size changes
1	310	1.84	420	3.1	490	3.47		180	1.63
2	620	2.63	610	3.33	590	3.7		-30	1.07
3	450	1.71	480	2.16	540	2.31		90	0.6
4	360	1.98	330	2.96	350	2.72		-10	0.74
5	420	1.9	460	2.53	510	4.16		90	2.26
6	220	1.42	510	2.89	550	3.17		330	1.75
7	250	2.89	280	3.63	420	3.68		170	0.79
8	650	2.33	620	3.52	620	3.17		-30	0.84
9	680	3.63	610	4.17	560	3.46		-120	-0.17
10	300	2.44	400	3.74	370	3.78		70	1.34
11	600	2.15	650	4.43	680	4.3		80	2.15
12	630	1.55	780	3.71	830	4.26		200	2.71
13	430	1.02	610	2.01	540	2.45		110	1.43
14	240	1.44	440	4.03	450	3.58		210	2.14
15	90	1.39	370	3.2	360	3.34		270	1.95
16	40	1.12	330	3.72	350	3.82		310	2.7
17	120	1.48	390	3.48	400	3.49		280	2.01
18	70	1.14	270	3.74	310	3.31		240	2.17
19	350	2.07	440	3	450	3.26		100	1.19
20	180	1.26	490	3.23	530	3.51		350	2.25
21	60	1.27	520	3.7	580	2.9		520	1.63
22	200	1.93	680	3.9	660	3.87		460	1.94
23	400	1.07	600	2.87	540	3.26		140	2.19
24	290	1.38	510	3.93	550	3.35		260	1.97
25	130	1.39	330	3.45	330	3.49		200	2.1
26	170	2.25	320	3.54	290	3.59		120	1.34
27	0	1.11	550	3.36	550	3.58		550	2.47
28	190	1.34	340	2.54	310	2.45		120	1.11
29	290	2.23	750	3.37	760	3.1		470	0.87
30	0	1.34	920	3.86	980	3.86		980	2.52
31	340	1.88	560	4.49	580	4.56		240	2.68
32	120	1.68	400	3.48	440	3.76		320	2.08
33	310	1.13	500	3.09	510	3.39		200	2.26
34	340	1.66	710	3.63	670	3.32		330	1.66
35	380	1.87	900	5.14	800	5.12		420	3.25
36	400	3.6	530	4.24	340	3.99		-60	0.39
37	470	2.92	570	3.85	530	3.95		60	1.03
38	440	1.85	500	2.9	490	3.09		50	1.24

## Sheet: preoperative parameters
No	gender	age	the vault of 1 month	UDVA	spherical power	astigmatic power	spherical equivalent	CDVA	IOP	Axial length	WTW	ECD	ICL size	ICL spherical power	ICL astigmatic power	ICL power	Flat K	Steep K	ACD	Pupil size	CCT	Vertical STS	Horizontal STS
1	F	23	490	0.01	-9.75	-0.5	-10	1	14	27.67	11.9	3781	125	-13.5		-13.5	41.3	41.9	3.21	2.87	490	12.49	12.1
2	F	24	590	0.01	-15	-0.5	-15.25	1	14	28.98	11.3	3182	120	-20		-20	44.7	45.5	3.26	3	481	12.25	11.56
3	F	23	540	0.03	-10.25	-0.75	-10.625	1	18	26.95	11.9	3086	130	-15		-15	43.2	43.9	3.58	2.51	507	12.59	12.1
4	M	34	350	0.05	-13.5	-0.5	-13.75	0.9	16.1	28.43	11.3	2957	120	-18.5		-18.5	45.2	46.6	3.09	2.84	570	12.04	11.47
5	F	23	510	0.03	-13	-1.5	-13.75	1	14.2	28.57	11.2	3188	120	-18.5		-18.5	43.6	45.3	3.3	4.06	575	12.12	11.49
6	F	37	550	0.05	-14.75	-0.75	-15.125	0.9	14.4	31.28	11.6	2667	120	-19		-19	41.7	42.7	3.19	2.83	573	12.32	12.06
7	F	21	420	0.05	-12.75	-2.5	-14	0.9	15.3	27.6	11.8	3415	125	-17.5		-17.5	44.5	46.8	2.92	4.06	502	12.62	11.96
8	F	31	620	0.1	-16.5	-2.75	-17.875	1	13.5	31.25	11.8	3675	125	-23	3	-21.5	42.5	44.3	3.32	2.75	568	12.57	12.09
9	M	25	560	0.05	-12	-1	-12.5	0.9	13.7	28.5	12.5	3122	130	-18		-18	43	44.9	3.55	3.9	467	13	12.5
10	F	20	370	0.1	-7.75	-1.25	-8.375	0.9	17.5	25.53	11.4	3007	120	-12.5		-12.5	45.1	46.7	3.16	4.28	500	12.06	11.42
11	M	25	680	0.05	-11	-4.25	-13.125	0.7	13	28.14	11.7	2932	125	-20	5	-17.5	42.4	45.4	3.38	3.19	504	12.47	12.01
12	F	25	830	0.15	-5.5	-0.5	-5.75	1.2	12	25.51	12.2	3022	130	-8.5		-8.5	43.9	44.7	3.58	4.25	484	12.65	12.02
13	M	45	540	0.05	-14.5	-1.75	-15.375	1.2	12	30.82	12	2766	125	-19		-19	41.8	43.1	3.44	2.32	530	12.7	12.23
14	M	22	450	0.05	-10.25	-0.75	-10.625	1.2	13	28.78	12.1	3068	125	-14.5		-14.5	41.5	42.2	3.37	3.41	554	12.68	12.01
15	F	26	360	0.05	-10	-0.75	-10.375	1.2	8.8	27.6	11.9	3530	125	-14		-14			3.03	3.33	545	12.39	11.9
16	F	21	350	0.05	-10.25	-0.25	-10.375	0.8	11.1	27.48	11.6	3400	120	-13.5		-13.5	41.8	41.9	2.86	3.74	519	12.12	11.46
17	M	32	400	0.05	-13.75	-0.75	-14.125	1	13.5	29.61	11.8	3586	125	-18.5		-18.5	42.7	43.9	3.21	3.09	570	12.37	11.98
18	F	27	310	0.1	-7.5	-0.5	-7.75	1	13.3	25.01	11.3	3275	120	-10		-10	44.4	45.6	2.83	3.62	475	12.04	11.47
19	M	40	450	0.05	-13.25	-0.75	-13.625	1	17.3	27.65	11.6	3017	120	-18		-18	44.8	45.1	2.97	3.14	603	12.16	11.46
20	F	27	530	0.05	-12.5	-2.5	-13.75	1	15	28.25	11.7	3574	120	-20	3	-18.5	45.3	47.2	3.21	3.79	477	12.5	11.97
21	F	37	580	0.1	-7.5	-1.75	-8.375	1	16.2	26.02	11.7	3609	120	-11		-11	44.6	46.8	2.94	3.01	506	12.48	11.95
22	F	32	660	0.05	-12.75	-2.5	-14	0.9	10.3	30.25	12.3	3012	130	-16.5		-16.5			3.25	3.46	520	13.03	12.37
23	F	21	540	0.15	-5.25	-1.25	-5.875	1	9.9	25.43	12.1	3357	130	-10	2	-9	44.1	45.9	3.54	2.64	471	12.63	11.91
24	F	27	550	0.01	-17.5	-1.5	-18.25	0.9	19.1	30.68	11.6	3267	120	22		22	42.9	43.7	2.93	3.7	579	12.37	11.4
25	F	28	330	0.01	-20.5	-1.75	-21.375	0.5	14	31.49	11.2	3032	115	-23		-23	41.5	42.9	2.83	4.02	483	12.12	11.3
26	F	22	290	0.1	-8.5	-2	-9.5	1	13.9	27.3	12.2	3543	125	-12		-12	40.7	42.7	2.93	3.57	499	12.78	12.33
27	M	40	550	0.1	-6.75	-0.5	-7	1	13.3	29.26	11.9	3951	125	-9.5		-9.5	38.3	38.7	3.13	3.5	523	12.87	11.78
28	F	35	310	0.05	-14	0	-14	0.9	15.3	27.85	11.3	3209	120	-18		-18	46.7	47.3	3.37	2.73	515	12.14	11.68
29	F	22	760	0.05	-12.25	-1	-12.75	1	14.8	28.2	12	3929	125	-17		-17	43.4	44.7	3.27	2.4	534	12.56	11.95
30	F	44	980	0.03	-15.25	-4.75	-17.625	0.8	12.5	28.55	12.1	3943	130	-19.5		-19.5	45.8	49.2	3.7	2.74	500	12.65	12.01
31	F	43	580	0.03	-15.25	-1.25	-15.875	0.9	15.3	27.85	11.8	3166	125	-20.5		-20.5	45.5	46.4	3.3	4.48	517	12.2	11.88
32	M	28	440	0.01	-9.5	-1.5	-10.25	1	13	27.88	12.1	2923	125	-14		-14	42.2	42.5	3.35	3.01	519	13.01	12.17
33	M	23	510	0.02	-17	-1.5	-17.75	0.6	11.9	29.52	11.3	3722	120	-22		-22	43.9	44.7	3.31	2.9	569	11.62	11.36
34	F	22	670	0.05	-11.75	-0.5	-12	1	18.8	27.85	11.9	3353	125	-16		-16	43.8	44	3.2	3.14	523	12.29	12.04
35	M	21	800	0.01	-15.5	-0.5	-15.75	0.5	13.1	29.51	12.1	2862	125	-19.5		-19.5	42.7	43.2	3.09	5.28	512	12.52	11.96
36	F	38	340	0.05	-12.25	-1	-12.75	0.6	18.1	27.79	11.7	2331	120	-16		-16	44.2	44.9	3.06	3.58	518	12.19	11.66
37	M	20	530	0.1	-8.5	-1.5	-9.25	1.2	13.1	27.76	12.1	3145	125	-12.5		-12.5	42.4	43.6	3.32	3.82	474	12.63	11.94
38	F	35	490	0.1	-11.25	-1.25	-11.875	1	12.7	26.6	11.3	3055	120	-17	1.5	-16.25	45.8	46.8	2.94	2.65	545	11.74	11.12
